# Supplementary material for: Candida albicans Promotes Oral Cancer via IL-17A/IL-17RA-Macrophage Axis
Source: mBio. 2023 Apr 17;14(3):e00447-23. doi: 10.1128/mbio.00447-23 (PMC10294694; doi:10.1128/mbio.00447-23)
Supplement: TABLE S1 [file mbio.00447-23-s0001.xlsx]

## Sheet: RAW DATA
	280b365a-3459-4fa2-9daa-644b077065dd	cd1138ab-45a7-4da9-a78d-142e2e75f255	85bcc36c-7376-4108-ac13-c495a75d3e00	c1580763-a5d9-4753-b80c-f8d5498a7494	d1067ce4-863a-49f4-9061-d2e677695382	56414402-7420-42b7-a93d-3d1f88308155	9aae2925-69ec-44f9-bc1d-bfefd16ce242	29740348-2de4-44e6-bdb0-05a2fb2fd9eb	e855f092-899d-469a-981c-5094b07c31ac	e655fe0a-a859-4967-b69c-4c8d36a8a7e0	58f7e425-aa07-404f-afe5-6a47488d4296	d12d744d-5a58-4e30-bcb7-b8c033a8255d	7ddc2537-f164-4a40-befe-6e0a3deed186	393b4af8-b44d-4c3f-b5ca-f7032b687a16	2c64cb1b-6ae4-4191-9b2c-e5c13e267e83	624b1e50-b5bd-4a3f-98fd-4514bff3244d	a6749339-8b87-4219-84dd-8045857cbe79	e84f34a5-8df7-4824-92d7-4f53b4bace58	85a87fce-1144-4d78-8495-597c211a5312	b66083b7-e0ae-4f6e-ab6a-76caf55a13bc	1a71c849-3daa-48f9-b309-4c340a01def2	27f00d9e-af52-4af4-b29b-a75a506754a8	16de682b-970e-4857-821f-5a32d6b74f71	c575a79c-0bca-4ae0-996b-a8316ada661a	6d564719-34a3-4b79-bf57-a5c8f73d7436	e10c02de-cabd-4311-baab-3bb90e13717f	77b40e7d-41a7-4e5d-a3e9-ce1e2d077c98	9e76f187-2863-42f5-9540-da82b815d6c0	486d7653-48d6-47cc-b04b-362d1b0e485b	3723e20c-1e27-4158-8bc5-1768c49ee5e5	22213a76-97e9-4565-8074-c3046269b70a	ef4db578-e4b8-4047-b761-df26ecf7a41e	e35c380b-a1ee-47e3-b382-139ed8640d98	377f848a-3e59-4eee-bd9d-87fdc1a898bb	e1a5a3ec-64d9-4348-8104-4f08021e914e	4df6f8df-9255-4e46-8936-baeab0ed20c2	2a118e3e-c8f9-43b4-b1d7-4659e37a96ce	b54a3eac-9c58-453d-9db1-395601ae82ea	e7b9cb7d-0a1a-4461-ab89-108d02821762	5efcbe11-0d48-4b66-abce-d78199fe8fd8	9b40a7ed-a315-4294-ade6-8b2194292f0b	4f243210-88ea-4d9f-88fd-faf45b45d38e	da78e5e3-ea94-4ac2-8b21-69809cabb0c7	577ba651-2ad3-4e83-a94c-547efbe03ebe	c3f7b43b-25d2-4df3-a85c-231a6708bf8c	dc2ac994-c455-4e1f-9319-2865614853ba	f67d413c-c33d-4d97-9853-0b00f93f2304	28a6e3a3-207f-4df1-bdb3-c63373ce9ba2	142fc981-c09b-4d94-96d3-b0d48b4d59f2
file_name	TCGA-CR-6471-01	TCGA-CN-4737-01	TCGA-BA-4075-01	TCGA-CN-4740-01	TCGA-BA-5151-01	TCGA-CN-5360-01	TCGA-DQ-5631-01	TCGA-BA-5153-01	TCGA-BA-5556-01	TCGA-CN-4742-01	TCGA-HD-7754-01	TCGA-CQ-6223-01	TCGA-CN-4725-01	TCGA-HD-7753-01	TCGA-CX-7086-01	TCGA-CN-5363-01	TCGA-BA-5559-01	TCGA-D6-6517-01	TCGA-CR-6491-01	TCGA-CV-7180-01	TCGA-CR-6470-01	TCGA-CR-6467-01	TCGA-CQ-6221-01	TCGA-CR-7369-01	TCGA-CV-5432-01	TCGA-CV-5439-01	TCGA-CQ-7068-01	TCGA-CV-5443-01	TCGA-CR-5250-01	TCGA-CN-4722-01	TCGA-CN-5373-01	TCGA-CR-7391-01	TCGA-BA-6869-01	TCGA-D6-6826-01	TCGA-CQ-6219-01	TCGA-CV-6441-01	TCGA-CX-7085-01	TCGA-CQ-5329-01	TCGA-CN-6019-01	TCGA-CR-6487-01	TCGA-CR-5243-01	TCGA-BA-4077-01	TCGA-BA-4074-01	TCGA-CR-6481-01	TCGA-CQ-6229-01	TCGA-BA-A4IH-01	TCGA-BA-4076-01	TCGA-BA-6872-01	TCGA-CN-4738-01
IL17A	0.227495	0.0563061	0.0543623	0.0762854	0.581303	0.0519985	0.476434	1.86956	0.14991	0.0977456	0.041243	0.749577	0.0640551	0.791856	0.514299	0.533464	1.20596	0.0366088	0.222928	0.210264	1.80438	0.702303	0.097476	0.275484	0.57056	0.0462815	0.0762854	1.1903	1.40141	0.271904	0.092884	0.217727	0.548535	0.324811	0.737687	0.0490731	0.576087	0.139731	0.117562	0.997112	0.126444	0.226755	0.0688771	1.149	0.0922074	0.185867	1.65723	0.310573	0.0862403
C. albicans	0.000121339	0	0	4.34e-05	12.5198	0.00252744	0	0.0134832	0	0	0	0.248256	4.16e-05	0	0	0.00239169	0	0	0.000934833	0	0	0	0	0	0	0.00458584	0	0	0	3.33183	0	0	0.0462736	0	0	0	7.28978	0	0	0	0	0.00579219	0	0	0.00466913	0	60.8992	0	0
[truncated: 61 more columns]

## Sheet: Grouping
Group1（0）	Group2（0~0.01）	Group3（＞0.01）
0.0563061	0.0640551	1.86956
0.0543623	0.0762854	0.161049
0.476434	0.227495	0.0756011
0.14991	0.0701145	0.548535
0.0977456	0.0824301	0.749577
0.041243	0.0688771	0.153287
0.791856	0.261832	0.429
0.514299	0.222928	0.816886
1.20596	0.135404	0.271904
0.0366088	0.0897693	0.230203
0.210264	0.533464	0.576087
1.80438	0.665666	0.627327
0.702303	0.0519985	0.581303
0.097476	0.0588014	1.65723
0.275484	0.0455828
0.57056	0.182692
0.0762854	0.652509
1.1903	0.0870554
1.40141	0.133169
0.092884	0.426211
0.217727	0.0462815
0.324811	0.0922074
0.737687	0.138683
0.0490731	0.226755
0.139731
0.117562
0.997112
0.126444
0.0688771
1.149
0.185867
0.310573
0.0862403
0.064607
0.253263
0.145482
0.0702519
0.154194
0.107956
0.537246
0.516217
0.976657
0.127237
0.0875986
0.0458623
0.145221
0.0465609
0.103531
0.0514417
0.207893
1.1032
0.156008
0.484293
0.573859
2.13813
2.32766
0.0792928
1.49759
0.999278
1.96203
0.0375931
0.343465
0.287236
0.03492
0.633199
0.857424
0.93885
0.469261
0.662661
0.974162
0.289952
0.569297
